# Supplementary material for: Oxytocin Versus Oral Misoprostol for Induction of Labor in Pregnant Women with Term Prelabor Rupture of Membranes: a Randomized Clinical Trial
Source: Reprod Sci. 2023 Jul 13;30(12):3507–14. doi: 10.1007/s43032-023-01290-0 (PMC10692250; doi:10.1007/s43032-023-01290-0)
Supplement: Supplementary file 1 — Supplementary file1 (XLSX 31.9 KB) [file 43032_2023_1290_MOESM1_ESM.xlsx]

## Sheet: Sheet v2
Group (1=Misoprostol group; 2=Oxytocin group)	ID	Age (years)	BMI (kg/m2)	Parity	Gestational age (weeks)	MAP (mmHg)	Bishop score on admission	Time till active phase	Induction to delivery interval	Mode of delivery		Birth weight	NICU admission	Apgar score at 1 minute	Apgar score at 5 minutes	Pyrexia	Nausea	Vomiting	Hyperstimulation	PPH	Excuded cases; cause
2	1	24	28.08	1	41	90	4	4.45	6	Vaginal delivery		3350	Absent	6	8	Absent	Absent	Absent	Absent	Absent
1	2	18	22.91	1	39	105	4	4.45	5.25	Vaginal delivery		3500	Absent	5	8	Absent	Absent	Absent	Absent	Absent
2	3	22	24.13	1	40	85	4	6.45	7.5	Vaginal delivery		3700	Absent	9	9	Absent	Absent	Absent	Absent	Absent
1	4	29	29.48	2	38	80	5	4.45	5.5	Vaginal delivery		3100	Absent	9	10	Absent	Absent	Absent	Absent	Absent
1	5	25	29.18	1	36	85	4	6.45	7.5	Vaginal delivery		3100	Absent	7	10	Absent	Absent	Absent	Absent	Absent
2	6	26	22.17	1	37	95	4	7.45	8.5	Vaginal delivery		3350	Absent	6	8	Absent	Absent	Absent	Absent	Absent
1	7	26	26.65	1	38	95	3	7	8.5	Vaginal delivery		3550	Absent	7	8	Absent	Absent	Absent	Absent	Absent
1	8	32	22.98	1	38	90	4	6	8.25	Vaginal delivery		3150	Absent	7	7	Absent	Present	Present	Absent	Absent
1	9	32	30.59	0	37	85	4	5.45	7.5	Vaginal delivery		3300	Absent	5	7	Absent	Absent	Absent	Absent	Absent
1	10	21	26.38	2	36	85	4	6	7	Vaginal delivery		3200	Absent	4	7	Absent	Absent	Absent	Absent	Absent
1	11	29	27.54	0	41	90	3	7.25	10.5	Vaginal delivery		3300	Absent	6	7	Absent	Absent	Absent	Absent	Absent
2	12	27	26.96	1	37	100	4	5.45	6.5	Vaginal delivery		3400	Absent	9	10	Absent	Absent	Absent	Absent	Absent
1	13	23	30.09	1	36	105	4	8	9.5	Vaginal delivery		3200	Absent	5	7	Absent	Absent	Absent	Absent	Absent
1	14	31	27.46	2	39	80	5														Excluded: received both interventions
2	15	24	24.04	1	38	80	5	5	7.25	Vaginal delivery		3300	Absent	4	7	Present	Absent	Absent	Absent	Absent
1	16	30	26	1	36	95	4	6.25	8.3	Vaginal delivery		2850	Present	3	5	Absent	Absent	Absent	Absent	Absent
1	17	19	27.52	0	40	95	4	7.25	10	Vaginal delivery		3800	Absent	8	9	Absent	Absent	Absent	Absent	Absent
1	18	33	26.01	1	38	100	5	6	8.25	Vaginal delivery		3100	Absent	6	8	Absent	Absent	Absent	Absent	Absent
1	19	21	22.7	1	38	80	4			Caesarean section	Arrest of labor	3400	Absent	7	8	Absent	Absent	Absent	Present	Absent
2	20	24	28.05	2	39	80	4	9.25	10.75	Vaginal delivery		3450	Absent	6	9	Absent	Absent	Absent	Absent	Absent
2	21	26	29.78	1	39	90	4	7.25	8.5	Vaginal delivery		3450	Absent	8	9	Absent	Absent	Absent	Absent	Absent
2	22	31	32.73	1	38	100	4	6	8.3	Vaginal delivery		3400	Absent	6	7	Absent	Absent	Absent	Absent	Absent
1	23	30	25.54	0	36	95	5	5	7	Vaginal delivery		3250	Absent	5	8	Absent	Present	Absent	Absent	Absent
2	24	27	32.55	2	39	90	4			Caesarean section	Abnormal CTG pattern	3250	Absent	7	8	Absent	Absent	Absent	Absent	Absent
1	25	28	24.94	2	38	90	3			Caesarean section	Abnormal CTG pattern	3200	Absent	6	9	Absent	Absent	Absent	Absent	Absent
2	26	24	32.79	1	39	85	4	8	10	Vaginal delivery		3700	Absent	8	9	Absent	Absent	Absent	Absent	Absent
2	27	24	30.13	1	37	100	3	7	9	Vaginal delivery		3000	Absent	7	8	Absent	Absent	Absent	Absent	Absent
2	28	24	32.74	2	39	80	3	6	7.3	Vaginal delivery		3200	Absent	5	7	Absent	Absent	Absent	Absent	Absent
1	29	21	23.89	1	36	90	4	6	8.25	Vaginal delivery		3250	Absent	7	8	Absent	Absent	Absent	Absent	Absent
2	30	20	33.25	1	40	105	5	5	6	Vaginal delivery		3550	Absent	7	9	Absent	Absent	Absent	Absent	Absent
2	31	22	20.88	1	37	95	4	7.25	8.3	Vaginal delivery		3100	Absent	4	7	Absent	Absent	Absent	Absent	Absent
1	32	27	25.69	2	36	90	4			Caesarean section	Abnormal CTG pattern	2950	Absent	5	7	Absent	Absent	Absent	Absent	Absent
1	33	19	22.59	1	37	100	4			Caesarean section	Failed induction	3400	Absent	6	9	Absent	Absent	Absent	Absent	Absent
2	34	32	23.59	2	39	105	4	5.25	7.5	Vaginal delivery		3250	Absent	7	8	Absent	Absent	Absent	Absent	Absent
1	35	27	32.72	1	40	95	4			Caesarean section	Failed induction	3650	Absent	7	8	Absent	Absent	Absent	Absent	Absent
2	36	30	31.73	0	37	100	4	5	6	Vaginal delivery		3300	Absent	7	9	Absent	Absent	Absent	Absent	Absent
1	37	27	26.49	1	37	90	3	7	8.25	Vaginal delivery		3050	Absent	6	8	Absent	Absent	Absent	Absent	Absent
2	38	28	28.46	2	39	90	3	7	9	Vaginal delivery		3600	Absent	6	8	Absent	Absent	Absent	Absent	Absent
2	39	23	21.86	1	39	100	4	7.25	8.25	Vaginal delivery		3300	Absent	6	8	Absent	Absent	Absent	Absent	Absent
1	40	23	27.07	2	37	100	5	7.25	9.3	Vaginal delivery		3050	Absent	5	8	Absent	Absent	Absent	Absent	Absent
2	41	18	33.01	1	36	85	3	7	9	Vaginal delivery		3150	Absent	9	10	Absent	Absent	Absent	Absent	Absent
2	42	25	21.34	1	38	95	3	7	9	Vaginal delivery		3150	Absent	8	9	Absent	Present	Present	Absent	Absent
1	43	20	29.29	2	40	95	4			Caesarean section	Abnormal CTG pattern	3500	Absent	7	10	Absent	Absent	Absent	Absent	Absent
2	44	27	24.88	1	38	100	5	6	7.3	Vaginal delivery		3000	Absent	5	8	Absent	Absent	Absent	Absent	Absent
1	45	29	32.61	0	38	90	4			Caesarean section	Failed induction	3250	Absent	6	9	Absent	Absent	Absent	Absent	Absent
2	46	26	29.65	0	36	90	3	6.45	7.25	Vaginal delivery		3050	Absent	6	7	Absent	Absent	Absent	Absent	Absent
2	47	21	25.68	1	40	95	5	6	7	Vaginal delivery		3600	Absent	8	8	Absent	Absent	Absent	Absent	Absent
2	48	29	27.97	0	40	85	5	6	7.5	Vaginal delivery		3550	Absent	7	9	Absent	Absent	Absent	Absent	Absent
2	49	24	22.34	1	36	85	5	7	9.3	Vaginal delivery		3100	Absent	7	7	Absent	Absent	Absent	Absent	Absent
1	50	27	27.14	0	38	95	4	5.25	7	Vaginal delivery		3000	Absent	6	8	Absent	Absent	Absent	Absent	Absent
2	51	29	33.34	2	37	105	4			Caesarean section	Abnormal CTG pattern	3100	Absent	8	10	Absent	Absent	Absent	Absent	Absent
2	52	24	27.06	1	40	80	4			Caesarean section	Failed induction	3750	Absent	6	8	Absent	Absent	Absent	Absent	Absent
1	53	25	27.36	2	36	95	3			Caesarean section	Abnormal CTG pattern	3300	Absent	7	9	Absent	Absent	Absent	Absent	Absent
1	54	27	29.71	1	40	80	3	5.25	7.5	Vaginal delivery		3350	Absent	6	8	Absent	Absent	Absent	Absent	Absent
2	55	21	25.46	2	37	100	4	8	10	Vaginal delivery		3000	Absent	8	10	Absent	Absent	Absent	Absent	Absent
1	56	30	29.16	2	39	90	3	6.25	7.25	Vaginal delivery		3550	Absent	7	10	Absent	Absent	Absent	Absent	Absent
2	57	20	24.99	1	40	100	3	7.25	9.5	Vaginal delivery		3400	Absent	7	9	Absent	Present	Absent	Absent	Absent
1	58	26	22.6	2	39	100	3	7	8.3	Vaginal delivery		3400	Absent	7	7	Absent	Absent	Absent	Absent	Absent
1	59	22	30.85	1	39	90	5	4.25	6	Vaginal delivery		3250	Absent	8	9	Absent	Absent	Absent	Absent	Absent
1	60	34	28.57	0	39	100	4	4	5.25	Vaginal delivery		3450	Absent	7	8	Absent	Absent	Absent	Absent	Absent
1	61	30	29.53	1	36	95	4	7	8.25	Vaginal delivery		2850	Present	3	4	Absent	Absent	Absent	Absent	Absent
2	62	19	26.41	1	38	100	5	5.25	7.3	Vaginal delivery		3000	Absent	6	7	Absent	Absent	Absent	Absent	Absent
2	63	20	30.59	2	37	95	4	5	6.3	Vaginal delivery		3350	Absent	4	7	Absent	Absent	Absent	Absent	Absent
1	64	25	26.64	2	39	105	3	4.45	6.25	Vaginal delivery		3600	Absent	8	8	Absent	Absent	Absent	Absent	Absent
2	65	19	23.21	0	36	90	3	4.45	6.5	Vaginal delivery		3250	Absent	7	9	Absent	Absent	Absent	Absent	Absent
2	66	29	25.63	1	37	85	4	7.25	10	Vaginal delivery		3050	Absent	7	8	Absent	Absent	Absent	Absent	Absent
2	67	20	31.54	1	37	80	3			Caesarean section	Arrest of labor	3150	Absent	8	9	Absent	Absent	Absent	Present	Absent
1	68	28	24.36	2	39	105	5	4.45	6.5	Vaginal delivery		3600	Absent	6	7	Absent	Absent	Absent	Absent	Absent
1	69	24	21.57	2	38	100	4	8	9	Vaginal delivery		3600	Absent	5	7	Absent	Absent	Absent	Absent	Absent
2	70	24	30.08	0	37	105	4	4.45	6	Vaginal delivery		3300	Absent	8	8	Absent	Absent	Absent	Absent	Absent
2	71	20	26.26	2	37	95	4	6.45	8.25	Vaginal delivery		3250	Absent	4	8	Absent	Absent	Absent	Absent	Absent
2	72	19	23.7	1	38	90	4	6.45	9.25	Vaginal delivery		3000	Absent	6	9	Absent	Absent	Absent	Absent	Absent
1	73	27	22.33	2	36	100	3	6.25	8	Vaginal delivery		3100	Absent	7	9	Absent	Absent	Absent	Absent	Absent
1	74	24	26.11	1	39	90	4	5.25	6.25	Vaginal delivery		3650	Absent	6	9	Present	Absent	Absent	Absent	Absent
2	75	31	23.68	1	38	85	4	8.45	12	Vaginal delivery		3300	Absent	6	9	Absent	Absent	Absent	Absent	Present
1	76	27	25.56	2	38	95	3	4.45	6	Vaginal delivery		3400	Absent	3	7	Absent	Absent	Absent	Absent	Absent
2	77	22	28.97	2	38	90	5	7	9.5	Vaginal delivery		3100	Absent	8	9	Absent	Absent	Absent	Absent	Absent
2	78	17	31.52	2	37	95	4	7.15	9	Vaginal delivery		3300	Absent	8	10	Absent	Absent	Absent	Absent	Absent
1	79	33	29.3	0	39	80	4	7.25	8.5	Vaginal delivery		3550	Absent	6	8	Absent	Absent	Absent	Absent	Absent
2	80	31	30.19	0	37	100	4	6.45	8.25	Vaginal delivery		3200	Absent	5	8	Absent	Absent	Absent	Absent	Absent
2	81	27	26.89	0	38	85	4	7.25	8.3	Vaginal delivery		3450	Absent	8	9	Absent	Absent	Absent	Absent	Absent
1	82	27	24.39	2	38	105	4	6.25	7.25	Vaginal delivery		3250	Absent	6	9	Absent	Absent	Absent	Absent	Absent
1	83	23	30.76	1	37	95	4	6.15	7.25	Vaginal delivery		3100	Absent	9	10	Present	Absent	Absent	Absent	Absent
1	84	25	29.69	0	36	100	5	4.45	5.5	Vaginal delivery		3050	Absent	7	10	Absent	Absent	Absent	Absent	Absent
1	85	18	25.5	1	40	75	4			Caesarean section	Abnormal CTG pattern	3500	Absent	7	8	Absent	Absent	Absent	Absent	Present
2	86	27	27.05	2	37	80	4			Caesarean section	Abnormal CTG pattern	2950	Absent	5	8	Absent	Absent	Absent	Absent	Absent
1	87	30	27.76	1	36	90	4	4.25	5.25	Vaginal delivery		3150	Absent	8	8	Absent	Absent	Absent	Absent	Absent
1	88	23	24.6	2	37	90	4	5.25	7.25	Vaginal delivery		3350	Absent	7	8	Absent	Absent	Absent	Absent	Absent
2	89	25	30.23	1	38	100	3	8	10.15	Vaginal delivery		2950	Present	3	5	Absent	Absent	Absent	Absent	Absent
1	90	26	26.38	1	38	100	5	6	7.25	Vaginal delivery		3250	Absent	5	8	Absent	Absent	Absent	Absent	Absent
1	91	24	20.9	1	39	105	4	4.15	5.25	Vaginal delivery		3700	Absent	5	8	Absent	Absent	Absent	Absent	Absent
2	92	20	30.75	0	38	100	4	8.25	10.25	Vaginal delivery		3200	Absent	6	7	Absent	Absent	Absent	Absent	Absent
2	93	24	29.97	0	40	85	3	6	7.5	Vaginal delivery		3250	Absent	7	9	Absent	Absent	Absent	Absent	Absent
1	94	36	25.11	1	40	75	4	6.15	7.2	Vaginal delivery		3750	Absent	5	7	Absent	Absent	Absent	Absent	Absent
1	95	26	29.32	0	36	85	3	7	10	Vaginal delivery		3100	Absent	8	8	Absent	Absent	Absent	Absent	Absent
2	96	28	28.74	1	36	100	4			Caesarean section	Arrest of labor	2850	Absent	8	8	Absent	Absent	Absent	Absent	Absent
2	97	27	21.71	0	38	100	5	4.25	6	Vaginal delivery		3500	Absent	6	9	Absent	Absent	Absent	Absent	Absent
1	98	25	27.42	1	39	100	4	5.45	6.5	Vaginal delivery		3450	Absent	6	8	Absent	Absent	Absent	Absent	Absent
1	99	26	26.82	1	40	90	5	6	8	Vaginal delivery		3550	Absent	5	7	Present	Absent	Absent	Absent	Absent
1	100	27	26.56	2	39	80	4	5	7.3	Vaginal delivery		3500	Absent	7	10	Absent	Absent	Absent	Absent	Absent
1	101	29	27.34	2	38	90	3	6.45	9	Vaginal delivery		3500	Absent	9	10	Absent	Absent	Absent	Absent	Absent
1	102	22	28.24	0	37	100	5	5.15	7	Vaginal delivery		3300	Absent	5	8	Absent	Absent	Absent	Absent	Absent
2	103	25	27.05	1	38	85	4	5.45	7	Vaginal delivery		3400	Absent	6	8	Absent	Absent	Absent	Absent	Absent
2	104	23	31.15	2	40	90	4	6	7	Vaginal delivery		3600	Absent	5	9	Absent	Absent	Absent	Absent	Absent
2	105	18	22.96	2	40	105	4	9	11.25	Vaginal delivery		3500	Absent	6	8	Absent	Absent	Absent	Absent	Absent
2	106	28	31.82	1	37	100	4														Ecluded: developed antepartum hemorrhage before receiveing oxytocin
2	107	28	24.62	1	40	105	4			Caesarean section	Abnormal CTG pattern	3350	Absent	6	7	Absent	Absent	Absent	Absent	Absent
2	108	29	28.24	2	39	105	3			Caesarean section	Abnormal CTG pattern	3150	Absent	8	8	Absent	Absent	Absent	Absent	Absent
2	109	20	31.81	1	40	95	3	10.45	12.25	Vaginal delivery		3400	Absent	5	8	Absent	Absent	Absent	Absent	Absent
1	110	30	26.58	0	36	95	4	5	7	Vaginal delivery		2950	Present	4	5	Absent	Absent	Absent	Absent	Absent
1	111	23	25.06	2	40	100	3	5.45	7.45	Vaginal delivery		3350	Absent	4	7	Absent	Present	Absent	Absent	Absent
1	112	25	26.32	1	37	95	4	5.15	6.25	Vaginal delivery		3250	Absent	5	8	Absent	Absent	Absent	Absent	Absent
1	113	26	29.78	1	39	90	5	4.45	5.5	Vaginal delivery		3100	Absent	5	8	Absent	Absent	Absent	Absent	Absent
2	114	28	31.24	1	39	80	4			Caesarean section	Failed induction	3600	Absent	7	7	Absent	Present	Absent	Absent	Absent
2	115	22	22.68	2	37	90	4	7	9.25	Vaginal delivery		2900	Absent	7	10	Absent	Absent	Absent	Absent	Absent
1	116	31	24.91	2	40	95	3	6	8	Vaginal delivery		3750	Absent	6	9	Absent	Absent	Absent	Absent	Absent
2	117	23	24.36	2	36	105	3	6.45	8.25	Vaginal delivery		3200	Absent	5	8	Absent	Absent	Absent	Absent	Absent
1	118	23	22.52	1	37	85	5	5.15	6.45	Vaginal delivery		3450	Absent	5	9	Present	Absent	Absent	Absent	Absent
1	119	26	31.07	1	40	75	4	5	6.5	Vaginal delivery		3600	Absent	6	9	Absent	Absent	Absent	Absent	Absent
1	120	23	32.71	1	38	90	4			Caesarean section	Abnormal CTG pattern	3000	Absent	5	8	Absent	Absent	Absent	Absent	Present
1	121	21	29.99	0	39	85	4	5	7	Vaginal delivery		3150	Absent	6	7	Absent	Absent	Absent	Absent	Absent
2	122	23	25.61	1	36	105	4	7.25	8.25	Vaginal delivery		3200	Absent	9	10	Absent	Absent	Absent	Absent	Absent
1	123	30	22.31	0	38	100	5	5.25	7.25	Vaginal delivery		3300	Absent	9	10	Absent	Absent	Absent	Absent	Absent
1	124	22	28.8	2	39	105	4	6	7.25	Vaginal delivery		3300	Absent	6	7	Absent	Absent	Absent	Absent	Absent
1	125	21	23.49	1	38	95	5	5	6.3	Vaginal delivery		3450	Absent	7	9	Absent	Absent	Absent	Absent	Absent
1	126	33	27.75	0	39	95	3	7	9	Vaginal delivery		3550	Absent	6	8	Absent	Absent	Absent	Absent	Absent
1	127	20	26.39	2	40	90	5			Caesarean section	Abnormal CTG pattern	3250	Absent	7	9	Absent	Absent	Absent	Absent	Absent
2	128	27	27.53	1	36	90	3	6	7.3	Vaginal delivery		2850	Present	3	5	Absent	Present	Present	Absent	Absent
1	129	25	27.23	0	36	85	3	7	8.45	Vaginal delivery		3200	Absent	4	7	Absent	Absent	Absent	Absent	Absent
2	130	24	22.35	2	39	95	5	6	7.5	Vaginal delivery		3150	Absent	7	10	Absent	Absent	Absent	Absent	Absent
1	131	20	32.26	0	37	75	4	5	6.15	Vaginal delivery		3450	Absent	4	7	Absent	Absent	Absent	Absent	Absent
2	132	27	26.37	1	39	105	3	7	8.45	Vaginal delivery		3250	Absent	7	10	Absent	Absent	Absent	Absent	Absent
2	133	30	27.05	1	38	75	4	6.45	8.3	Vaginal delivery		3350	Absent	7	9	Absent	Absent	Absent	Absent	Absent
1	134	23	23.26	1	37	75	4	6.45	8	Vaginal delivery		3350	Absent	4	7	Absent	Absent	Absent	Absent	Absent
1	135	29	26.06	0	38	95	5	5.45	7.3	Vaginal delivery		3150	Absent	5	9	Present	Absent	Absent	Absent	Absent
2	136	23	23.31	0	38	100	4	5.25	6.3	Vaginal delivery		3300	Absent	9	9	Absent	Absent	Absent	Absent	Absent
2	137	27	21.42	1	38	95	3	6	7.3	Vaginal delivery		3550	Absent	6	7	Absent	Absent	Absent	Absent	Absent
2	138	31	28.55	1	40	85	3	7.25	8.5	Vaginal delivery		3250	Absent	8	9	Absent	Absent	Absent	Absent	Absent
1	139	21	26.42	2	36	80	4	6.45	8	Vaginal delivery		3150	Absent	5	8	Absent	Absent	Absent	Absent	Absent
1	140	23	33.03	2	39	85	4	7.25	8.75	Vaginal delivery		3350	Absent	5	7	Absent	Absent	Absent	Absent	Absent
2	141	23	32.09	0	39	95	3	7	9	Vaginal delivery		3400	Absent	5	9	Absent	Absent	Absent	Absent	Absent
2	142	28	29.91	1	40	95	4	7	9.15	Vaginal delivery		3250	Absent	6	7	Absent	Absent	Absent	Absent	Absent
1	143	25	27.46	2	41	80	4														Ecluded: received both interventions
2	144	28	24.12	1	37	80	3	9.45	10.5	Vaginal delivery		3350	Absent	8	10	Absent	Absent	Absent	Absent	Absent
2	145	26	27.98	1	38	85	3	7.25	9.25	Vaginal delivery		3200	Absent	4	7	Absent	Absent	Absent	Absent	Absent
2	146	28	27.28	1	40	85	3	6	7.3	Vaginal delivery		3750	Absent	8	9	Absent	Absent	Absent	Absent	Absent
2	147	29	31.04	1	36	80	4			Caesarean section	Arrest of labor	3200	Absent	4	7	Absent	Absent	Absent	Absent	Absent
1	148	20	25.19	1	36	95	3			Caesarean section	Arrest of labor	3200	Absent	7	9	Absent	Absent	Absent	Absent	Absent
2	149	24	26.85	2	38	90	4	9.45	11	Vaginal delivery		3000	Absent	4	7	Absent	Absent	Absent	Absent	Absent
1	150	20	21.37	2	36	105	5	5.15	7	Vaginal delivery		3150	Absent	7	7	Absent	Absent	Absent	Absent	Absent
2	151	20	25.92	0	37	95	4	6	7.3	Vaginal delivery		3050	Absent	6	9	Absent	Absent	Absent	Absent	Absent
1	152	29	29.23	2	41	100	4			Caesarean section	Abnormal CTG pattern	3400	Absent	5	8	Absent	Absent	Absent	Present	Absent
1	153	21	27.35	2	37	100	4	8	10	Vaginal delivery		3250	Absent	8	8	Absent	Absent	Absent	Absent	Absent
1	154	29	31.05	1	40	95	3	7	8.25	Vaginal delivery		3250	Absent	7	7	Absent	Absent	Absent	Absent	Absent
2	155	27	24.37	1	36	95	4	8	10.15	Vaginal delivery		3000	Absent	7	9	Absent	Absent	Absent	Absent	Absent
1	156	19	21.68	2	36	100	4			Caesarean section	Abnormal CTG pattern	3100	Absent	6	8	Absent	Absent	Absent	Present	Absent
2	157	22	22.54	0	40	90	4	9.45	11.25	Vaginal delivery		3500	Absent	6	9	Absent	Absent	Absent	Absent	Absent
2	158	29	27.64	1	37	90	4			Caesarean section	Abnormal CTG pattern	3000	Present	5	5	Absent	Absent	Absent	Present	Absent
2	159	27	26.95	0	39	90	3	7.25	8.5	Vaginal delivery		3700	Absent	9	9	Absent	Absent	Absent	Absent	Absent
1	160	23	33.26	1	39	80	3	6.15	8.25	Vaginal delivery		3650	Absent	7	8	Present	Absent	Absent	Absent	Absent
2	161	25	28	1	37	85	5	4.25	6	Vaginal delivery		3350	Absent	6	8	Absent	Absent	Absent	Absent	Absent
2	162	31	32.5	2	37	100	3	7	8.2	Vaginal delivery		2950	Absent	6	7	Absent	Absent	Absent	Absent	Absent
2	163	29	31.1	1	36	100	4	6.25	8.25	Vaginal delivery		3000	Absent	7	8	Absent	Absent	Absent	Absent	Absent
2	164	26	33	1	36	80	3	7.25	9	Vaginal delivery		2900	Present	4	5	Absent	Absent	Absent	Absent	Absent
2	165	28	22.02	2	40	90	5	9.25	11.15	Vaginal delivery		3300	Absent	4	6	Absent	Absent	Absent	Absent	Absent
1	166	33	25.01	2	39	95	4	7	9.25	Vaginal delivery		3300	Absent	7	10	Absent	Absent	Absent	Absent	Absent
2	167	29	23.66	0	40	85	4	6.15	8	Vaginal delivery		3800	Absent	9	9	Absent	Absent	Absent	Absent	Absent
2	168	30	28.65	2	39	85	3	8	10.2	Vaginal delivery		3300	Absent	6	7	Absent	Absent	Absent	Absent	Absent
1	169	26	26.1	2	37	90	4	4.25	6	Vaginal delivery		3150	Absent	5	7	Absent	Absent	Absent	Absent	Absent
2	170	19	25.69	1	40	100	4	6.25	7.5	Vaginal delivery		3700	Absent	7	8	Absent	Absent	Absent	Absent	Absent
1	171	24	27.89	1	39	75	4	8	9.15	Vaginal delivery		3250	Absent	5	7	Absent	Absent	Absent	Absent	Present
1	172	27	21.37	1	36	90	4	6.15	7.3	Vaginal delivery		2900	Absent	6	8	Absent	Absent	Absent	Absent	Absent
1	173	24	24.26	2	36	100	4			Caesarean section	Failed induction	3100	Absent	7	10	Absent	Present	Absent	Absent	Absent
